# Supplementary material for: Low Reproductivity of Giant Pandas May Be Associated with Increased Vaginal Escherichia-Shigella
Source: Microorganisms. 2024 Dec 4;12(12):2500. doi: 10.3390/microorganisms12122500 (PMC11727807; doi:10.3390/microorganisms12122500)
Supplement: Supplementary file 1 [file microorganisms-12-02500-s001.zip]

Archive with 1 entries (1 files):
- microorganisms-3279780-supplementary.pdf
